# Supplementary material for: Cardo Polybenzimidazole (PBI-O-PhT) Based Membrane Reinforced with m-polybenzimidazole Electrospun Nanofiber Mat for HT-PEM Fuel Cell Applications
Source: Membranes (Basel). 2022 Sep 29;12(10):956. doi: 10.3390/membranes12100956 (PMC9610054; doi:10.3390/membranes12100956)
Supplement: Supplementary file 1 [file membranes-12-00956-s001.zip]

Archive with 1 entries (1 files):
- membranes-1935832-supplementary.pdf
